# Supplementary material for: CsPHYB–CsPIF3/4 Regulates Hypocotyl Elongation by Coordinating the Auxin and Gibberellin Biosynthetic Pathways in Cucumber (Cucumis sativus L.)
Source: Plants (Basel). 2025 Jan 26;14(3):371. doi: 10.3390/plants14030371 (PMC11821244; doi:10.3390/plants14030371)
Supplement: Supplementary file 1 [file plants-14-00371-s001.zip]

Archive with 2 entries (2 files):
- Supplementary Table S1.xlsx.xlsx
- Supplementary Table S2.xlsx.xlsx
