# Supplementary material for: CsPHYB–CsPIF3/4 Regulates Hypocotyl Elongation by Coordinating the Auxin and Gibberellin Biosynthetic Pathways in Cucumber (Cucumis sativus L.)
Source: Plants (Basel). 2025 Jan 26;14(3):371. doi: 10.3390/plants14030371 (PMC11821244; doi:10.3390/plants14030371)
Supplement: Supplementary file 1 [file plants-14-00371-s001.zip › Supplementary Table S1.xlsx.xlsx]

## Sheet: Supplementary Table S1
Primer name	Forward Primer (5'-3')	Reverse Primer (5'-3')	Use
UBI-ep	CACCAAGCCCAAGAAGATC	TAAACCTAATCACCACCAGC	qPCR/ reference
qCsPHYB	CCAACTGAGGCCCAAATAAAGG	GATGTAAGCAACAGCCATTCCAC	qPCR
qCsPIF3	GAATACACCTCACATTTACCCACC	ATCCACAGGAGCTACTGCCATAC	qPCR
qCsPIF4	GAATTACCACCTGCTGATCCTATT	AAATCCTTGTTCTGCCGTGA	qPCR
qCsGA20ox-2	ACCCAACTTCACTCACTATTCTCC	ATGCAGACAGCTCTTGTACGC	qPCR
qCsYUCCA8	CTTGACATTGGAGCGTTGGA	CCTGAAGCCAAGAAGGGACA	qPCR
mini35S-Gus	TGACCATGATTACGCCAAGCTTGATATCTCCACTGACGTAAGGGATG	AAGGGACTGACCACCCGGGGATCC	GUS staining
35S-PIF3	GGGGACTCTTGACCATGCCTCTATCTGAGCTTTAT	TTGCTCACCATCAGATCGTTAGCTATAAGATCCTTTTTG	GUS staining
35S-PIF4	GGGGACTCTTGACCATGAATTATTGCTTTCCTGATTGG	TTGCTCACCATCAGATCACCCAAATTTCCATTTACAA	GUS staining
YUCCA8-mini35S-P5	TGACCATGATTACGCCAAGCTTCACGTGCACGTGCACGTGGATATCTCCACTGACGTAAGGGATG	AAGGGACTGACCACCCGGGGATCC	GUS staining
GA20ox2-mini35S-P1	TGACCATGATTACGCCAAGCTTCATATGCATATGCATATGGATATCTCCACTGACGTAAGGGATG	AAGGGACTGACCACCCGGGGATCC	GUS staining
GA20ox2-mini35S-P2	TGACCATGATTACGCCAAGCTTCAAATGCAAATGCAAATGGATATCTCCACTGACGTAAGGGATG	AAGGGACTGACCACCCGGGGATCC	GUS staining
GA20ox2-mini35S-P3	TGACCATGATTACGCCAAGCTTCAACTGCAACTGCAACTGGATATCTCCACTGACGTAAGGGATG	AAGGGACTGACCACCCGGGGATCC	GUS staining
GA20ox2-mini35S-P4	TGACCATGATTACGCCAAGCTTCAATTGCAATTGCAATTGGATATCTCCACTGACGTAAGGGATG	AAGGGACTGACCACCCGGGGATCC	GUS staining
0800-YUCCA8-P5	GGTCGACGGTATCGATAAGCTTAGATATTGAAGTGTACCAGTTGGCA	GCCGCTCTAGAACTAGTGGATCCGTGGGC AATCTAATCCGGAGT	LUC assays
0800-GA20ox2-P1	GGTCGACGGTATCGATAAGCTT GTGATCAAACTTTTGTAGAGATGCA	GCCGCTCTAGAACTAGTGGATCC CTTTTTATTTGGATGAGGATGAT	LUC assays
0800-GA20ox2-P2	GGTCGACGGTATCGATAAGCTT CGTGAGAAGCATATACAAGGATTAC	GCCGCTCTAGAACTAGTGGATCC CAAAAATGGGTTCTGAGAATTG	LUC assays
0800-GA20ox2-P3	GGTCGACGGTATCGATAAGCTT CCTTACTTTTTAGTTCTATGCTTTC	GCCGCTCTAGAACTAGTGGATCC CAAACTCATGAAATCCTTCCTT	LUC assays
0800-GA20ox2-P4	GGTCGACGGTATCGATAAGCTTTTCAAA ACAACTTAATTACTGTCAC	GCCGCTCTAGAACTAGTGGATCCATAACCT AGGTATAGAAAGCATAG	LUC assays
62SK-PIF3	TCTAGAACTAGTGGATCCATGCCTCTAT CTGAGCTTTAT	GACGGTATCGATAAGCTTGTTAGCTATAAG ATCCTTTTTG	LUC assays
62SK-PIF4	TCTAGAACTAGTGGATCCATGAATTATT GCTTTCCTGATTGG	GACGGTATCGATAAGCTTACCCAAATTTCC ATTTACAATATCA	LUC assays
