# Supplementary material for: CsPHYB–CsPIF3/4 Regulates Hypocotyl Elongation by Coordinating the Auxin and Gibberellin Biosynthetic Pathways in Cucumber (Cucumis sativus L.)
Source: Plants (Basel). 2025 Jan 26;14(3):371. doi: 10.3390/plants14030371 (PMC11821244; doi:10.3390/plants14030371)
Supplement: Supplementary file 1 [file plants-14-00371-s001.zip › Supplementary Table S2.xlsx.xlsx]

## Sheet: Supplementary Table S2.xlsx
Gene ID	Predicted functions	Log2FC(AM274M/AM274W)	P-value	Regulate
CsaV3_2G032150	Auxin-responsive protein	5.53	1.73e-08	up
CsaV3_7G028420	gibberellin receptor GID1	4.37	0.00039	up
CsaV3_1G030930	Auxin-responsive protein IAA16	3.39	1.54e-08	up
CsaV3_2G007370	Transcription factor PIF3	3.37	8.87e-06	up
CsaV3_6G041260	Gibberellin 20 oxidase 2	3.29	4.71e-05	up
CsaV3_6G043720	indole-3-acetic acid-amido synthetase GH3.3	3.28	6.74e-06	up
CsaV3_1G005330	transcription factor TCP15	3.21	8.77e-05	up
CsaV3_6G007230	indole-3-pyruvatemonooxygenase YUCCA8	3.21	2.64e-07	up
CsaV3_2G015460	auxin-responsive protein SAUR23-like	3.17	3.72e-06	up
CsaV3_1G031460	XTR6	3.15	3.81e-06	up
CsaV3_2G015530	auxin-responsive protein SAUR24	3.07	1.99e-08	up
CsaV3_4G005090	Cytochrome P450/DWF4	3.04	1.77e-08	up
CsaV3_6G005380	extensin-1-like/EXT3	2.97	1.73e-07	up
CsaV3_2G001050	Auxin response factor 19	2.96	3.66e-06	up
CsaV3_3G041140	Transcription factor MYB106	2.95	6.63e-05	up
CsaV3_1G031430	XTR22	2.89	4.7e-05	up
CsaV3_2G015560	auxin-responsive protein SAUR21	2.75	2.03e-08	up
CsaV3_6G006520	Ent-kaurenoic acid oxidase 1	2.69	3.03e-05	up
CsaV3_6G015450	E3 ubiquitin-protein ligase COP1	2.63	0.00077	up
CsaV3_6G002280	expansin-A8	2.57	6.93e-05	up
CsaV3_7G032870	Gibberellin 3-beta-dioxygenase 1	2.57	4.09e-05	up
CsaV3_2G015500	auxin-responsive protein SAUR23	2.49	2.14e-07	up
CsaV3_2G031710	indole-3-pyruvate monooxygenase YUCCA4	2.19	5.54e-06	up
CsaV3_1G031430	xyloglucan endotransglucosylase/hydrolase protein 22/XTH22	259	1.73e-07	up
CsaV3_3G016560	transcription factor bHLH118-like	2.11	3.82e-08	up
CsaV3_4G032110	transcription factor PIF4-like	1.39	0.00026	up
CsaV3_3G001710	transcription factor MYC2-like	-2.37	1.26e-09	down
CsaV3_3G006900	ethylene-responsive transcription factor	-2.53	2.15e-07	down
CsaV3_2G013880	Heat shock transcription factor	-2.56	1.21e-07	down
CsaV3_3G022920	transcription factor ILR3-like	-2.6	1.36e-10	down
CsaV3_5G024130	DELLA protein GAI-like	-2.75	2e-05	down
CsaV3_3G020850	DELLA protein RGA-like2	-2.43	0.00017	down
CsaV3_6G051750	Gibberellin 2-beta-dioxygenase	-3.07	0.00041	down
CsaV3_5G028350	DELLA protein GAI1	-3.01	8.51e-05	down
CsaV3_2G031960	Transcription factor hy5	-3.27	9.8e-05	down
CsaV3_2G030310	transcription factor bHLH30-like	-4.06	1.43e-08	down
CsaV3_1G038510	GATA transcription factor 16-like	-5.38	2.15e-09	down
CsaV3_7G009940	transcription factor PCL1	-6.45	2.02e-07	down
CsaV3_7G035000	transcription factor bHLH87	-7.45	0.0001	down
